# Supplementary material for: Utilizing Black Soldier Fly Larvae to Improve Bioconversion and Reduce Pollution: A Sustainable Method for Efficient Treatment of Mixed Wastes of Wet Distiller Grains and Livestock Manure
Source: Molecules. 2023 Jul 28;28(15):5735. doi: 10.3390/molecules28155735 (PMC10421123; doi:10.3390/molecules28155735)
Supplement: Supplementary file 1 [file molecules-28-05735-s001.zip]

Archive with 1 entries (1 files):
- molecules-2517464-supplementary.pdf
